# Supplementary material for: Single-Use Fluidic Electrochemical Paper-Based Analytical Devices Fabricated by Pen Plotting and Screen-Printing for On-Site Rapid Voltammetric Monitoring of Pb(II) and Cd(II)
Source: Sensors (Basel). 2021 Oct 18;21(20):6908. doi: 10.3390/s21206908 (PMC8539493; doi:10.3390/s21206908)
Supplement: Supplementary file 1 [file sensors-21-06908-s001.zip]

Archive with 1 entries (1 files):
- sensors-1424223-supplementary.pdf
